# Supplementary material for: Salivary testosterone in male and female youth with and without autism spectrum disorder: considerations of development, sex, and diagnosis
Source: Mol Autism. 2022 Sep 19;13:37. doi: 10.1186/s13229-022-00515-4 (PMC9484057; doi:10.1186/s13229-022-00515-4)
Supplement: Supplementary file 1 — Additional file 1. Excel workbook (.xlsx) for Tables S1–S7. Table S1: Parameter estimates of model including Sex, Nonlinear Age, Diagnosis, and Age*Diagnosis; Table S2: Parameter estimates of model including Diagnosis, Sex, Age, GB stage, SRS Total, Diagnosis*Age, and Sex*Age; Table S3: Type 2 Sum of Squares for Main Effects of Diagnosis, Sex, Age, PH stage, SRS Total, Diagnosis*Age, and Sex*Age; Table S4: Parameter estimates of model including Diagnosis, Sex, Age, PH stage, SRS Total, Diagnosis*Age, and Sex*Age; Table S5: Type 2 Sum of Squares for Main Effects of Testosterone, Diagnosis, Sex, Age, GB stage, Diagnosis*Age, and Sex*Age on SRS Total; Table S6: Type 2 Sum of Squares for Main Effects of Testosterone, Diagnosis, Sex, Age, Diagnosis*Age, and Sex*Age on GB Stage; Table S7:, Type 2 Sum of Squares for Main Effects of Testosterone, Diagnosis, Sex, Age, Diagnosis*Age, and Sex*Age on PH Stage. [file 13229_2022_515_MOESM1_ESM.xlsx]

## Sheet: Supplemental Table 1
Supplemental Table 1. Parameter estimates of model including Sex, Nonlinear Age, Diagnosis, and Age*Diagnosis
Predictor	Estimate	95% Confidence Interval	p
Intercept	-0.823	-1.337, -0.308	0.002
Sex: Female	0.12	-0.128, 0.368	0.341
ns(age, df=3)1	0.931	0.196, 1.665	0.013
ns(age, df=3)2	3.147	1.883, 4.411	<0.001
ns(age, df=3)3	1.218	0.619, 1.816	<0.001
Diagnosis:ASD	0.405	-0.223, 1.032	0.205
Period:Post-Waking	-0.197	-0.254, -0.140	<0.001
ns(age, df = 3)1*Diagnosis	0.797	-0.225, 1.819	0.126
ns(age, df = 3)2*Diagnosis	-0.453	-2.094, 1.118	0.587
ns(age, df = 3)3*Diagnosis	0.501	-0.561, 1.552	0.349

## Sheet: Supplemental Table 2
Supplemental Table 2. Parameter estimates of model including GB Stage, SRS, Sex, Nonlinear Age, Diagnosis, Age*Sex, and Age*Diagnosis
Predictor	Estimate	95% Confidence Interval	p
Intercept	-1.628	-2.383, -0.873	<0.001
GB Stage	0.394	0.276, 0.512	<0.001
SRS Total T Score	0.001	-0.012, 0.013	0.913
ns(age, df=3)1	0.894	0.129, 1.660	0.022
ns(age, df=3)2	3.434	2.163, 4.704	<0.001
ns(age, df=3)3	0.925	0.131, 1.718	0.023
Sex: Female	0.719	0.149, 1.289	0.014
Diagnosis: ASD	0.345	-0.337, 1.027	0.32
Period: Post-waking	-0.195	-0.253, -0.138	<0.001
ns(age, df=3)1:sex.Female	-0.746	-1.714, 0.223	0.13
ns(age, df=3)2:sex.Female	-2.001	-3.475, -0.526	0.008
ns(age, df=3)3:sex.Female	-0.864	-1.783, 0.054	0.065
ns(age, df=3)1:diagnosis.ASD	0.503	-0.424, 1.431	0.286
ns(age, df=3)2:diagnosis.ASD	-0.713	-2.196, 0.770	0.344
ns(age, df=3)3:diagnosis.ASD	0.4	-0.595, 1.396	0.428

## Sheet: Supplemental Table 3
Supplemental Table 3. Type 2 Sum of Squares for Main Effects of Diagnosis, Sex, Age, PH stage, SRS Total, Diagnosis*Age, and Sex*Age.
Factor	𝛸2	df	p	Effect Size (S)
PH Stage	58.29	1	<0.001	0.525
SRS Total	0.319	1	0.572	0
Age (ns, df = 3)	52.673	3	<0.001	0.489
Sex	10.86	1	0.001	0.218
Diagnosis	1.645	1	0.2	0.056
Period	38.029	1	<0.001	0.422
Sex*Age (ns)	13.579	3	0.004	0.226
Diagnosis*Age (ns)	2.69	3	0.442	0

## Sheet: Supplemental Table 4 
Supplemental Table 4. Parameter estimates of model including PH Stage, SRS, Sex, Nonlinear Age, Diagnosis, Age*Sex, and Age*Diagnosis
Predictor	Estimate	95% Confidence Interval	p
Intercept	-1.279	-2.035, -0.522	0.001
PH Stage	0.335	0.217, 0.452	<0.001
SRS Total T Score	-0.004	-0.016, 0.009	0.575
ns(age, df=3)1	1.034	0.249, 1.819	0.01
ns(age, df=3)2	3.419	2.109, 4.730	<0.001
ns(age, df=3)3	1.053	0.239, 1.867	0.012
Sex: Female	0.704	0.117, 1.291	0.019
Diagnosis: ASD	0.498	-0.200, 1.197	0.161
Period: Post-waking	-0.194	-0.252, -0.137	<0.001
ns(age, df=3)1:sex.Female	-0.756	-1.756, 0.244	0.137
ns(age, df=3)2:sex.Female	-2.128	-3.642, -0.615	0.006
ns(age, df=3)3:sex.Female	-0.99	-1.930, -0.050	0.039
ns(age, df=3)1:diagnosis.ASD	0.474	-0.481, 1.430	0.329
ns(age, df=3)2:diagnosis.ASD	-0.849	-2.372, 0.675	0.273
ns(age, df=3)3:diagnosis.ASD	0.034	-0.984, 1.051	0.948

## Sheet: Supplemental Table 5
Supplemental Table 5. Type 2 Sum of Squares for Main Effects of Testosterone, Diagnosis, Sex, Age, GB stage, Diagnosis*Age, and Sex*Age on SRS Total.
Factor	𝛸2	df	p	Effect Size (S)
Waking testosterone	0.054	1	0.817	0
Post-waking testosterone	0.045	1	0.832	0
GB Stage	0.274	1	0.601	0
Age (ns, df = 3)	1.194	3	0.314	0.057
Sex	7.02	1	0.009	0.189
Diagnosis	482.314	1	<0.001	1.687
Sex*Age (ns)	0.303	3	0.823	0
Diagnosis*Age (ns)	0.356	3	0.785	0

## Sheet: Supplemental Table 6
Supplemental Table 6. Type 2 Sum of Squares for Main Effects of Testosterone, Diagnosis, Sex, Age, Diagnosis*Age, and Sex*Age on GB Stage
Factor	𝛸2	df	p	Effect Size (S)
Waking testosterone	5.456	1	0.021	0.162
Post-waking testosterone	0.078	1	0.781	0
Age (ns, df = 3)	7.903	3	<0.001	0.349
Sex	24.257	1	<0.001	0.37
Diagnosis	6.832	1	0.01	0.185
Sex*Age (ns)	1.832	3	0.143	0.12
Diagnosis*Age (ns)	0.528	3	0.663	0

## Sheet: Supplemental Table 7
Supplemental Table 7. Type 2 Sum of Squares for Main Effects of Testosterone, Diagnosis, Sex, Age, Diagnosis*Age, and Sex*Age on PH Stage
Factor	𝛸2	df	p	Effect Size (S)
Waking testosterone	5.766	1	0.017	0.167
Post-waking testosterone	0.245	1	0.621	0
Age (ns, df = 3)	7.031	3	<0.001	0.326
Sex	33.687	1	<0.001	0.438
Diagnosis	2.527	1	0.114	0.094
Sex*Age (ns)	2.376	3	0.072	0.155
Diagnosis*Age (ns)	1.485	3	0.22	0.091
